# Supplementary material for: Separation of the effects of two reduced height (Rht) genes and genomic background to select for less Fusarium head blight of short-strawed winter wheat (Triticum aestivum L.) varieties
Source: Theor Appl Genet. 2022 Sep 24;135(12):4303–26. doi: 10.1007/s00122-022-04219-4 (PMC9734223; doi:10.1007/s00122-022-04219-4)
Supplement: Supplementary file 1 — Supplementary file1 (XLSX 52 KB) [file 122_2022_4219_MOESM1_ESM.xlsx]

## Sheet: Table S1
Table S1: Best linear unbiased estimations (BLUEs) of the eight traits across five environments
Genotype	Group	Plant Height (cm)	FHB Severity (%)	Anther Retention (%)	Days to flowering (days)	Heading stage (BBCH)	Ear length (cm)	Number of spikelets per ear	Ear density (spikelets/cm)
Aaron	Rht24b	100.49	20.59	21.73	42.05	54.19	10.17	20.95	2.07
Abel	Rht24b	109.84	27.63	53.12	43.27	52.08	9.9	21.95	2.22
Achat	NoRht	100.77	41.35	43.71	43.74	51.78	10.91	22.69	2.08
Achim	Rht24b+Rht-D1b	88.07	34.32	91.32	46.34	51.06	10.65	21.59	2.04
Advokat	NoRht	96.74	26.88	18.92	44.32	53.13	11.04	26.76	2.43
Agil	Rht-D1b	80.06	35.13	59.02	41.44	57.9	10.22	22.41	2.2
Akratos	Rht24b	97.46	29.93	42.48	42.92	54.37	11.82	23.26	1.97
Akteur	NoRht	97.16	36.73	90.09	47.08	48.45	11.5	23.72	2.08
Alba	NoRht	121.14	26.95	54.9	46.72	47.49	11.06	23.03	2.09
Albatros	NoRht	91.59	30.17	34.24	40.64	58.96	9.8	21.34	2.2
Albrecht	NoRht	100.81	34.93	61.04	44.24	52.3	11.36	22.58	2
Alcedo	NoRht	100.49	32.3	40.62	41.85	55.65	9.9	21.09	2.14
Alchemy	Rht24b+Rht-D1b	82.11	40.93	58.4	45.08	50.59	11.07	24.13	2.18
Alfons	Rht24b+Rht-D1b	93.08	33.48	73.77	45.69	51.21	11.47	22.22	1.94
Alidos	NoRht	93.74	41.18	49.1	41.13	56.13	10.23	20.84	2.05
Alitis	Rht24b	100.96	28.52	69.23	42.81	54.42	11.67	22.4	1.93
Altos	NoRht	88.86	37.39	52.24	41.6	56.21	10.3	21.87	2.12
Alves	Rht-D1b	90.71	37.11	38.53	43.13	53.41	10.51	22.89	2.18
Amandus	NoRht	106.78	23.42	34.66	45.06	50.13	11.01	23.22	2.11
Ambition	Rht24b+Rht-D1b	83.94	45.65	87.84	45.05	50.34	8.93	21.27	2.38
Ambras	NoRht	105.77	34.48	47.41	44.89	51.3	11.92	23.8	2.01
Ambrosia	Rht24b+Rht-D1b	72.96	56.56	89.96	42.23	54.69	9.85	22.05	2.25
Anapolis	Rht-D1b	79.3	20.86	99.63	43.92	53.12	11.41	21.5	1.9
Anthus	Rht24b+Rht-D1b	86.32	30.44	26.34	44.35	51.22	10.64	21.83	2.06
Apache	Rht24b	79.35	22.72	17.62	40.2	59.52	10.34	22.15	2.15
Aperitiv	Rht-D1b	80.54	47.08	71.43	43.75	53.5	10.84	24.29	2.24
Apostel	Rht-D1b	89.39	36.59	83.65	42.39	55.11	9.8	22.88	2.33
Aquila	NoRht	98.43	29.66	19.72	44.8	51.93	11.15	26.58	2.41
Arcole	NoRht	107.9	31.56	35.68	45.13	50.68	10.82	23.68	2.19
Ardent	Rht24b	110.93	39.78	59.18	42.6	56.6	11.52	23.89	2.09
Ardus	Rht24b	89.85	43.71	49.85	41.75	57.38	9.72	20.67	2.14
Ares	NoRht	106.49	30.97	20.56	42.97	55.66	11.4	25.59	2.24
Argument	NoRht	101.56	14.17	38.85	44.29	51.09	10.88	21.27	1.96
Arina	Rht24b	105.31	16.67	16.34	42.14	55.41	10.85	20.22	1.87
Aristaro	NoRht	118.43	19.42	29.84	43.02	54.53	10.24	22.59	2.21
Aristos	Rht24b	95.99	36.96	66.25	42.63	53.69	10.69	21.16	1.98
Arkos	NoRht	97.82	37.43	41.16	41.65	55.27	10.36	20.68	2
Arktis	NoRht	91.81	22.14	40.5	43.23	52.46	11.8	23.87	2.03
Aron	NoRht	100.11	31.31	49.87	41.52	55.15	10.09	21.99	2.2
Artist	Rht24b+Rht-D1b	85.98	39.38	58.68	43.41	53.73	10.17	22.46	2.21
Asory	Rht-D1b	86.48	25.52	39.13	44.56	52.77	12.33	22.55	1.85
Asso	Rht24b	93.67	42.76	58.2	44.41	50.47	9.73	22	2.28
Astardo	Rht24b	110.08	24.14	27.87	41.41	58.14	11.46	23.34	2.04
Astron	NoRht	95.33	36.64	80.53	46.17	50.62	11.62	24	2.08
Ataro	NoRht	97.76	38.19	51.06	42.12	54.81	12.4	22.62	1.84
Atoll	Rht24b+Rht-D1b	79.36	58.97	77.94	41.44	56.21	9.34	21.58	2.31
Augit	NoRht	115.22	31.5	40.93	44.97	51.37	11.03	22.5	2.04
Auvil	Rht24b	96.65	37.78	59.07	45.22	50.07	10.19	22.4	2.2
Avalon	Rht-D1b	78.3	61.14	76.46	42.49	55.11	9.58	20.9	2.19
Axioma	Rht24b	84.1	24.55	51.19	42.33	56.44	9.71	23.49	2.42
Baltimor	Rht24b+Rht-D1b	79.1	44.38	58.83	43.14	54.47	11.08	23.9	2.16
Banderola	Rht24b+Rht-D1b	81.88	49.45	88.42	42.94	54.99	10.61	21.41	2.03
Barranco	Rht24b	86.29	30.38	50.79	44.15	53.24	11.04	23.93	2.17
Barryton	Rht24b	94.3	31.26	87.6	42.95	55.19	11.3	21.56	1.92
Batis	Rht24b	98.18	31.84	65.61	43.23	53.48	11.14	22.76	2.05
Battalion	Rht24b+Rht-D1b	79.31	46.71	73.61	43.19	54.08	10.18	21.96	2.16
Benno	NoRht	105.31	30.61	69.05	46.44	49.5	9.39	25	2.66
Beryll	Rht-D1b	87.99	35.62	71.56	43.6	54.24	11.34	22.57	2.01
Biscay	Rht24b+Rht-D1b	80.51	43.44	58.95	43.69	51.5	9.97	20.9	2.09
Bongo	NoRht	111.05	22.56	18.91	43.78	52.57	10.45	20.74	2
Borenos	NoRht	98.82	32.95	43.95	41.55	55.07	10.3	21.21	2.07
Borneo	Rht24b	93.01	32.5	62.96	44.77	52.33	10.5	23.06	2.2
Bounty	Rht-D1b	82.68	56.46	55.24	43.14	51.48	9.69	21.14	2.19
Brennus	Rht24b	87.54	40.39	15.54	39.74	59.04	8.09	20.85	2.58
Brigand	Rht24b+Rht-D1b	77.72	70.74	88.76	44.13	50.64	9.52	21.27	2.24
Brilliant	Rht24b+Rht-D1b	84.32	36.4	50.06	43.23	54.13	11.43	22.62	2
Bruce	Rht24b+Rht-D1b	93.28	34.65	48.95	44.28	51.93	11.63	22.91	1.98
Bussard	NoRht	104.85	19.72	20.69	44.43	53.07	10.72	23.5	2.2
Butaro	NoRht	116.76	27.95	43.63	45.18	51.2	11.7	23.38	2.01
Buteo	Rht24b	88.77	34.99	34.21	42.54	54.45	10.39	23.57	2.28
Calif	NoRht	101.5	24.41	15.96	44.56	51.47	10.06	22.37	2.22
Campari	Rht24b+Rht-D1b	82.19	41.69	70.37	44.4	52.4	10.69	22.71	2.14
Caphorn	Rht24b+Rht-D1b	75.1	52.81	92.65	42.83	55.82	10.36	22.08	2.14
Capnor	Rht24b+Rht-D1b	78.71	38.46	70.1	41.54	57	10.69	20.86	1.96
Cardos	Rht-D1b	84.23	39.37	48.16	40.76	57.42	9.39	20.12	2.15
Carenius	Rht-D1b	80.34	31.62	64.09	45.46	51.25	10.55	24.78	2.36
Carimulti	NoRht	108.96	12.45	14.25	45.16	49.58	11.06	21.82	1.98
Caristern	Rht24b	97.52	31.87	19.07	43.72	52.23	9.74	23.38	2.4
Carolus	NoRht	88.53	40.43	25.86	42.54	53.38	10.62	21.46	2.02
Centrum	Rht24b	99.43	21.78	26.17	44.02	52.47	10.06	21.59	2.15
Certo	Rht-D1b	85.63	42.49	73.67	44.65	52.36	11.24	22.75	2.04
Cetus	Rht-D1b	82.94	39.67	56.47	42.64	54.07	10.99	20.26	1.85
Chaplin	Rht-D1b	88.65	30.47	55.18	45.64	51.13	11.72	21.97	1.88
Chevalier	Rht24b+Rht-D1b	82.83	28.56	59.61	43.63	53.61	10.79	22.98	2.14
Chilton	Rht24b+Rht-D1b	77.82	50.04	88.29	44.5	52.41	10.58	22.37	2.11
Chiron	Rht24b+Rht-D1b	86.76	30.28	51.38	42.92	55.59	9.89	20.01	2.04
Claire	Rht24b+Rht-D1b	79.24	44.35	80.95	44.29	52.03	10.8	25.8	2.4
Cleo	Rht24b	105.44	34.29	42.87	40.56	59.14	10.42	21.54	2.08
Cliff	Rht24b+Rht-D1b	78.93	54.03	96.19	44.24	54.01	10.98	24.09	2.2
Compal	NoRht	102.61	32.39	32.34	40.93	58.58	10.55	21.8	2.07
Compliment	NoRht	91.11	26.63	48.12	44.1	51.31	10.34	23.01	2.23
Consort	Rht24b+Rht-D1b	75.31	55.03	81.85	45.65	50.22	10.44	20.39	1.96
Consul	NoRht	116.49	27.45	41.09	45.05	50.2	11.07	24.27	2.21
Consus	Rht24b+Rht-D1b	88.92	43.53	79.61	44.7	53	11.46	23.25	2.03
Contra	Rht-D1b	90.3	55.88	89.04	42.58	55.09	10.82	20.56	1.91
Contur	Rht-D1b	87.89	47.4	84.15	45.86	49.94	11	21.02	1.92
Cora	Rht24b	86.27	42.48	40.6	41.65	56.09	10.41	20.39	1.96
Cordiale	Rht24b+Rht-D1b	70.64	46.02	62.25	41.23	58.04	9.38	21	2.25
Creativ	Rht24b+Rht-D1b	93.21	48.24	77.38	43.4	54.59	12.17	22.05	1.82
Cubus	Rht-D1b	86.46	50.62	55.74	40.54	57.95	11.19	22.64	2.03
Dekan	Rht24b+Rht-D1b	87.4	42.28	54.81	43.22	53.27	10.68	22.91	2.16
Dietrich	NoRht	97.19	23.8	25.23	46.04	48.28	10.36	24.61	2.38
Discus	NoRht	97.47	33.25	53.36	45.58	52.17	12.16	24.82	2.05
Dolomit	NoRht	96.98	60.35	60.39	41.71	56.31	9.1	24.14	2.66
Dozent	NoRht	106.13	18.02	18.94	44.75	51.08	11.48	23.03	2.01
Dream	NoRht	97.52	22.16	37.58	46.7	49.25	12.37	25.93	2.1
Drifter	NoRht	95.18	46.6	75.94	45.5	51.09	11.18	21.57	1.94
Duellant	Rht24b	98.78	37.77	57.9	42.43	55.27	10.03	21.1	2.1
Duxford	Rht24b+Rht-D1b	78.7	57.7	80.94	43.76	52.94	9.99	22.84	2.29
Ebi	Rht24b	99.49	26.9	82.56	45.18	50.12	10.31	22.48	2.18
Egoist	Rht24b+Rht-D1b	81.61	45.31	81.99	43.71	52.84	11.29	22.06	1.95
Einstein	Rht24b+Rht-D1b	77.15	52.48	85.8	42.55	55.11	10.01	23.15	2.32
Ellvis	Rht24b	88.13	39.82	49.56	44.06	51.3	10.39	22.09	2.13
Empire	NoRht	98.29	27.31	64.58	45.26	51.53	11.55	24.46	2.13
Enorm	Rht24b+Rht-D1b	89.64	32.16	19.72	42.66	54.71	10.58	21.24	2.01
Esket	Rht24b+Rht-D1b	87.22	28.09	55.69	44.05	51.64	9.83	23.15	2.36
Estevan	NoRht	106.23	19.07	15.95	40.73	58.26	10.44	22.58	2.17
Estivus	Rht24b	88.25	27.39	32.61	43.26	53.56	11.46	22.22	1.96
Etana	Rht24b+Rht-D1b	83.69	40.24	59.14	44.41	52.54	11.11	23.8	2.16
Event	Rht-D1b	102.88	29.66	30.57	44.85	51.76	11.3	24.18	2.15
Expert	Rht24b+Rht-D1b	82.2	46.76	64.39	42.52	55.86	10.94	23.76	2.18
Expo	Rht24b	93.8	23.94	31.02	44.12	53.34	11.62	22.46	1.94
Exsept	Rht24b+Rht-D1b	80.84	40.76	92.17	45.77	50.62	11.28	25.5	2.28
Facon	Rht-D1b	89.7	32.56	35.38	41.97	55.63	11.98	24.09	2.03
Fakon	Rht24b	102.84	24.03	76.05	46.48	49.97	10.67	24.67	2.32
Fakta	Rht24b	100.81	22.42	68.02	46.63	50.44	10.81	24.51	2.28
Faktor	Rht-D1b	100.05	20.3	20.21	41.13	57.27	11.05	22.02	2.01
Famulus	NoRht	90.35	34.07	28.65	42.09	54.8	9.67	22.57	2.35
Faustus	Rht24b	90.05	37.52	20.68	40.19	58.66	9.76	21.06	2.16
Fazit	Rht-D1b	93.89	30.31	29.51	41.46	57.33	11.51	23.52	2.06
Fedor	Rht24b+Rht-D1b	88.85	34.79	74.42	45.23	52.03	11.03	24.75	2.25
Feldmann	NoRht	104.76	30.75	24.26	47.34	47.47	11.42	26.33	2.31
Flair	Rht24b	93.9	35.33	41.85	43.13	53.54	10.75	25.86	2.42
Flame	Rht24b+Rht-D1b	75.66	49.4	84.91	43.07	54.24	10.32	25.11	2.43
Flinor	Rht24b	97.7	33.7	60.41	43.68	54.2	10.21	21.42	2.11
Florent	Rht24b	84.71	37.44	21.97	42.94	53.43	8.78	21.85	2.48
Floress	Rht24b	95.56	38.04	55.18	42.72	54.18	8.48	18.37	2.18
Florian	Rht24b+Rht-D1b	87.69	38.74	34.5	43.07	54.48	10.73	23.27	2.18
Florida	NoRht	97.13	36.82	68.43	44.07	52.7	10.88	24.22	2.23
Format	Rht24b	89.42	37.7	77.36	46.29	49.4	10.03	24.72	2.47
Forum	Rht24b+Rht-D1b	83.77	39.8	85.14	43.06	55.21	11.24	23.13	2.07
Franz	Rht24b+Rht-D1b	89.12	49.05	70.04	45.67	50.89	11.41	23.64	2.08
Frument	Rht24b+Rht-D1b	86.63	45.21	94.58	46.34	50.32	9.46	20.95	2.21
Futur	Rht24b	89.27	34.79	42.17	42.25	56.11	10.2	23.42	2.3
General	NoRht	101.45	33.58	41.01	45.6	49.16	10.51	23.58	2.25
Genius	Rht24b+Rht-D1b	89.28	31.4	25.39	41.92	57.43	11.36	22.41	1.98
Gladiator	Rht24b+Rht-D1b	73.62	56.88	73.72	43.44	53.21	10.63	22.58	2.12
Global	Rht24b	93.03	48.92	70.44	42.55	54.84	9.2	21.41	2.33
Goetz	NoRht	87.66	30.45	39.51	42.94	52.72	9.51	22.69	2.37
Govelino	Rht24b	115.01	21.21	21.11	44.08	51.33	10.81	22.79	2.12
Graf	Rht24b	85.09	47.42	50.19	46.14	48.73	8.52	22.66	2.68
Granada	NoRht	92.49	37.85	39.52	43.48	53.5	10.96	24.56	2.24
Granta	Rht24b	90.83	32.82	16.24	43.8	53.05	9.19	21.03	2.3
Graziaro	NoRht	121.99	34.07	25.67	41.59	55.97	11.54	21.6	1.87
Greif	Rht24b+Rht-D1b	88.33	33.49	37.97	43.03	53.61	10.6	22.4	2.12
Gulliver	Rht-D1b	78.7	44.8	93.8	45.07	52.86	10.47	21.5	2.06
Habicht	Rht24b+Rht-D1b	82.1	37.79	29.52	41.8	54.76	10.29	22.55	2.21
Haldor	NoRht	87.66	48.08	51.3	42.53	53.42	9.45	20.74	2.21
Halvar	Rht24b+Rht-D1b	88.09	31.01	58.5	43.89	53.35	9.53	22.47	2.37
Hamlet	NoRht	102.37	22.05	13.49	44.75	49.72	10.84	23.65	2.18
Haussmann	Rht24b+Rht-D1b	81.24	55.23	77.2	42.88	53.62	10.06	23.31	2.32
Hector	Rht24b	104.01	46.47	66.77	45.05	50.13	8.4	20.43	2.45
Heinrich	NoRht	104.23	26.98	22.31	43.38	52.2	10.14	20.93	2.07
Helmond	NoRht	101.75	12.83	23.32	44.14	52.09	10.56	20.84	1.98
Hereford	Rht24b+Rht-D1b	84.84	51.14	90.25	45.53	50.49	8.89	21.24	2.4
Heroldo	Rht24b+Rht-D1b	90.08	48.35	57.74	43.78	51.56	10.71	21.72	2.04
Herzog	NoRht	93.73	39.93	79.09	43.63	53.45	11.17	22.75	2.04
History	NoRht	93.38	23.34	27.08	45.4	50.5	11.17	22.3	2
Hobbit	Rht-D1b	80.87	63.01	81.97	43.85	52.28	10.68	21.33	2
HobbitRHT2	Rht-D1b	78.26	68.29	90.3	43.8	51.88	10.45	21.67	2.08
Hornet	Rht24b+Rht-D1b	84.89	59.83	81.58	44.32	52.11	11.62	22.16	1.91
Hubertus	Rht24b	99.2	36.86	40.73	44.14	52.53	11.05	23.1	2.1
Humber	Rht24b+Rht-D1b	69.57	45.93	85.53	42.5	55.79	10	20.61	2.07
Hussar	Rht24b+Rht-D1b	79.85	41.53	70.62	43.21	54.13	10.98	21.89	2
Hyperion	Rht24b+Rht-D1b	73.07	50.4	88.8	44.58	52.76	10.42	20.17	1.93
Ignaz	NoRht	104.15	22.63	22.54	45.55	51.78	10.65	21.99	2.08
Impression	Rht24b	91.97	23.24	33.48	42.15	55.2	9.84	21.35	2.17
Inspiration	Rht24b+Rht-D1b	86.89	49.69	80.78	43.57	52.31	11.44	21.18	1.86
Instinct	Rht24b+Rht-D1b	74.4	52.57	61.28	39.95	59.98	9.52	21.79	2.29
Iona	Rht-D1b	91.91	42.7	52.37	45.13	50.56	11.96	21.85	1.84
Iridium	Rht-D1b	82.43	56.44	87.9	41.23	58.44	11.02	23.37	2.13
Isidor	NoRht	101.63	35.45	56.16	44.49	51.72	10.5	22.22	2.12
Izyda	Rht24b	97.03	40.19	72.47	41.64	58.35	10.43	21.31	2.05
Jafet	Rht24b+Rht-D1b	76.68	44.88	71.06	44.47	50.34	8.72	19.44	2.24
JB_Asano	Rht-D1b	90.22	47.34	90.82	41.67	57.21	12.28	21.62	1.78
Jenga	Rht24b+Rht-D1b	81.38	37.45	60.33	44.42	51.05	9.7	20.88	2.16
Joel	Rht24b	103.09	20.67	33.19	43.62	53.23	11.15	23.31	2.1
Joker	Rht-D1b	88.03	33.22	73.09	43.1	54.27	11.69	21.62	1.86
Julius	Rht-D1b	87.99	40.47	71.75	44.39	51.88	12.11	20.94	1.74
Kaltrop	Rht24b+Rht-D1b	81.15	52.81	59.03	41.79	56.71	9.61	22.18	2.31
Kamerad	Rht24b+Rht-D1b	80.7	25.4	72.87	45.84	51.39	10.53	22.49	2.14
Kampana	Rht24b+Rht-D1b	73.37	62.64	84.1	43.38	54.5	9.07	20.4	2.25
Kanzler	NoRht	103.48	30.43	43.4	43.59	52.2	10.46	21.96	2.1
Karat	NoRht	121.05	16.68	24.23	45.53	48.99	8.23	24.54	2.99
Kashmir	Rht-D1b	82.39	42.24	82.84	42.29	56.02	11.34	21.43	1.9
KAUZ	NoRht	99.05	47.59	57.86	42.45	53.13	10.54	24.2	2.3
Knirps	NoRht	100.29	19.59	24.57	43.16	53.45	9.6	22.43	2.34
Kobold	NoRht	105.98	29.14	24.26	43.93	52	10.86	24.48	2.27
Kometus	Rht24b+Rht-D1b	84.63	33.03	40.59	42.77	55.35	11.89	23.75	2
Korund	Rht24b+Rht-D1b	88.73	52.51	63.93	43.12	53.51	10.77	25.09	2.33
Kranich	Rht24b+Rht-D1b	82.85	23.12	48.67	44.3	54.79	11.76	21.76	1.86
Kredo	Rht24b+Rht-D1b	80.28	46.91	58.3	43.56	52.62	10.17	21.83	2.15
Kronjuwel	NoRht	92.7	40.95	92.1	45.44	50.65	10.72	23.1	2.16
KWS_Dacanto	Rht-D1b	87.04	50.64	89.81	45.11	51.32	11.84	22.74	1.93
KWS_Erasmus	Rht24b+Rht-D1b	86.21	35.1	48.64	44.25	53.01	10.91	21.63	1.99
KWS_Essenz	Rht-D1b	95.09	38.06	59.73	46.3	49.25	11.04	24.26	2.21
KWS_Keitum	Rht24b+Rht-D1b	90.67	32.94	81.53	43.73	53.67	10.85	22.34	2.06
KWS_Maddox	Rht-D1b	88.01	43.21	79.36	44.3	53.21	9.91	25.34	2.57
KWS_Milaneco	NoRht	102.52	21.31	28.6	43.84	52.16	10.45	22.71	2.18
KWS_Montana	Rht-D1b	89.78	45.55	66.57	43.72	51.53	9.95	22.15	2.23
KWS_Pius	Rht24b+Rht-D1b	85.21	38.14	68.82	44.69	53.8	11.81	22.16	1.89
KWS_Radius	Rht24b+Rht-D1b	83.59	37.53	60.14	44.42	51.16	11.6	22.47	1.95
KWS_Spencer	Rht-D1b	84.14	37.75	56.6	42.87	53.25	9.7	20.09	2.07
KWS_Talent	Rht-D1b	91.39	35.47	46.79	42.42	56	10.8	21.78	2.02
KWS_Universum	Rht24b+Rht-D1b	96.2	33.14	69.56	44.65	52.22	12.39	21.87	1.77
Lahertis	Rht24b	93.62	25.91	33.06	43.16	54.52	9.53	20.81	2.19
Lapis	NoRht	98.76	28.58	33.87	43.56	53.32	10.55	21.08	2
Lars	Rht-D1b	90.29	47.41	53.84	42.37	54.24	10.06	22.54	2.25
Leandrus	Rht-D1b	87.6	38.66	88.36	46.96	48.88	11.49	21.69	1.89
Lear	Rht24b	99.83	29.11	29.98	44.15	52.85	10.92	24.32	2.24
Lena	Rht24b	98.77	30.38	41.49	43.54	53.06	10.69	24.99	2.34
LG_Magirus	Rht-D1b	94.61	32.42	78.54	44.79	51.33	11.23	21.72	1.95
Limerick	Rht24b+Rht-D1b	76.79	57.63	84.74	43.42	54.51	10.3	21.2	2.06
Limes	Rht24b+Rht-D1b	85.51	42.31	83.15	43.85	53.91	10.96	25.06	2.29
Linos	NoRht	100.8	22.08	10.53	45.64	48.08	11.19	24.02	2.15
Linus	Rht24b+Rht-D1b	84.04	43.58	76.94	44.29	51.67	9.29	21.52	2.32
Longbow	Rht24b+Rht-D1b	82.44	68.81	86.45	42.89	52.68	10.5	21.47	2.04
Lucius	Rht24b	100.28	22.61	46.81	44.94	51.02	10.01	21.67	2.17
Ludwig	NoRht	105.94	30.01	33.17	41.35	58.81	10.44	23.78	2.28
Lynx	Rht24b+Rht-D1b	73.39	57.12	87.53	45.12	51.12	9.43	24.87	2.63
Macro	Rht24b+Rht-D1b	80.14	65.14	88.41	43.11	54.03	8.27	19.97	2.43
Magister	Rht24b	101.7	21.38	58.85	44	54.09	10.95	21.33	1.96
Magnus	Rht24b	97.11	28.82	29.52	43.98	53.4	9.99	22.17	2.22
Major	Rht24b	97.73	51.79	39.55	41.69	55.12	10.72	23.24	2.17
Maltop	Rht24b	94.96	38.8	24.93	43.87	52.83	13.11	24.82	1.9
Mamut	Rht24b	102.23	55.51	86.2	46.61	48.64	8.89	22.79	2.56
Manager	Rht24b+Rht-D1b	82.1	28.36	37.23	44.24	53.23	11.98	24.13	2.02
Manhatten	Rht24b	92.6	45.43	44.36	43.13	55.45	12.72	24.95	1.98
Marathon	Rht24b+Rht-D1b	73.46	46.28	62.55	42.65	51.76	10.29	21.9	2.13
Marco	Rht24b	94.81	22.42	37.52	45.65	49.3	9.65	20.46	2.13
Markant	NoRht	96.26	39.94	66.11	42.73	55.29	11.53	23.19	2.02
Master	Rht24b+Rht-D1b	87.85	57.95	75.19	43.15	51.29	9.74	21.31	2.2
Matrix	Rht24b+Rht-D1b	89.12	35.83	33.28	45.39	49.94	9.54	22.43	2.36
Maverick	Rht24b+Rht-D1b	78.51	46.93	71.68	43.01	52.82	11.02	24.18	2.2
Maxyl	Rht24b+Rht-D1b	71.95	60.85	85.81	40.53	58.74	9.8	19.7	2.02
Meister	Rht24b	88.82	34.29	27.29	44.01	51.77	10.62	22.8	2.15
Memory	Rht-D1b	79.69	39.39	59.04	43.66	53.48	11.89	24.34	2.06
Mendel	Rht24b+Rht-D1b	73.08	57.14	96.11	41.42	58.87	9.91	22.8	2.31
Meteor	Rht24b+Rht-D1b	83.84	40.81	47.33	43.59	53.66	12.43	23.73	1.92
Meunier	Rht24b+Rht-D1b	79.04	53.8	81.36	42.37	56.18	9.92	22.13	2.24
Mikon	Rht-D1b	92.92	29.69	23.39	40.91	58.38	10.87	22.59	2.09
Milfast	NoRht	105.75	32.81	45.13	44.79	51.16	8.87	23.32	2.64
Milvus	Rht-D1b	81.8	35.68	41.93	43.99	52.96	9.96	21.15	2.13
Minister	Rht24b	115.12	27.46	65.01	44.72	51.87	10.15	21.71	2.15
Mirage	Rht24b+Rht-D1b	84.24	37.22	88.12	43.46	53.49	10.96	25.66	2.34
Mission	Rht24b	94.2	36.4	54.38	42.41	55.33	10.62	22.92	2.16
Monopol	NoRht	97.78	39.15	52.82	44.86	51.18	10.56	23.67	2.27
Monty	Rht24b	97.16	16.99	25.54	44.86	51.27	10.63	22.26	2.11
Moschus	Rht24b+Rht-D1b	90.11	27.41	46.82	42.94	53.72	11.14	22	1.98
Muck	Rht24b+Rht-D1b	100.27	39.86	28.42	40.99	59.27	11.07	23.77	2.14
Mulan	Rht24b	91.93	28.55	19.3	42.66	55.3	10.41	23.36	2.25
Multweiss	Rht24b	90.65	46.38	58.7	42.62	53.08	9.13	22.51	2.48
Musketeer	Rht24b+Rht-D1b	75.11	56.97	91.02	44.15	53.95	10.99	23.95	2.18
Muszelka	Rht24b+Rht-D1b	78.5	64.65	93.34	42.47	54.61	9.64	22.61	2.35
Muza	Rht24b	98.73	16.57	13.62	41.41	56.82	11.62	20.95	1.81
Naturastar	Rht24b	99.93	29.59	22.15	44.41	52.3	11.1	24.9	2.25
Nelson	Rht-D1b	84.42	42.67	36.73	41.43	56.05	9.96	20.89	2.1
Niklas	NoRht	87.66	30.82	42.74	44.07	52.12	9.96	21.36	2.15
Nimbus	Rht24b	85.37	30.19	20.94	41.07	55.94	9.41	23.07	2.47
Norin	Rht-D1b	85.45	40.24	34.62	39.93	58.77	10.51	22.33	2.13
Norman	Rht24b+Rht-D1b	81.8	70.46	88.33	43.83	52.2	10.69	22.03	2.07
Novalis	Rht-D1b	93.65	54.49	79.85	44.4	52.23	12.4	21.11	1.71
Nutka	Rht24b	98.71	41.89	46.27	43.26	52.77	10.93	20.82	1.91
Obelisk	Rht24b	94.63	21.45	53.45	46.28	49.18	10.67	22.06	2.09
Oberst	NoRht	102.09	36.02	40.07	44.79	50.23	10.6	22.54	2.14
Odeon	Rht24b	83.96	35.36	45.37	41.15	57.53	9.86	22.06	2.24
Okapi	Rht24b	98.74	35.98	26.95	44.95	50.12	9.83	24.38	2.48
Olivin	Rht24b	93.87	20.3	37.99	45.59	51.04	11.63	23.98	2.07
Opal	Rht24b+Rht-D1b	88.68	28.09	51.86	45.06	51.59	12.58	23.97	1.91
Opus	Rht-D1b	88.56	53.17	75.69	44.99	50.23	11.24	23.35	2.1
Ordeal	Rht24b+Rht-D1b	78.08	58.58	93.32	44.22	51.38	10.65	21.43	2.02
Orepi	Rht24b	91.75	40.05	49.55	42.53	56.42	9.69	20.62	2.13
Orestis	Rht24b	96.17	37.42	64.55	43.79	51.16	9.81	20.71	2.12
Ostroga	Rht24b	88.51	42.66	64.51	44.04	49.84	8.3	20.18	2.43
Oxal	Rht-D1b	90.88	38.6	74.57	45.29	50.03	11.87	20.87	1.77
Palur	NoRht	104.88	31.48	37.65	43.09	53.85	8.85	22.68	2.59
Pamier	Rht24b+Rht-D1b	81.77	29.34	58.25	43.58	53.3	12.07	22.18	1.84
Panis	Rht24b	92.32	53.98	58.93	42.15	56.46	8.66	19.95	2.31
Parador	Rht24b+Rht-D1b	73.12	55.49	82.16	39.93	59.57	9.76	20.97	2.15
Paroli	Rht24b+Rht-D1b	84.78	52.19	87.81	42.51	54.33	10.57	22.29	2.11
Patras	Rht24b+Rht-D1b	87.02	36.9	57.36	42.39	54.56	11.4	22.33	1.96
Pegassos	Rht24b	95.71	32.44	57.6	42.6	54.4	11.11	21.25	1.93
Petrus	NoRht	103.28	19.5	70.65	45.59	51.48	11.58	24.67	2.14
Phillip	Rht-D1b	86.45	36.4	36.96	40.78	58.38	9.9	22.16	2.24
Pia	Rht24b	103.68	31.95	53.8	44.55	52.4	9.26	22.64	2.45
Piko	Rht24b	95.61	17.87	17.37	45.62	49.91	9.99	23.32	2.34
Pionier	Rht24b+Rht-D1b	90.01	34.26	56.38	45.58	52.6	11.83	23.05	1.96
Pluto	NoRht	101.36	25.35	50.4	45.29	54.37	10.54	25.82	2.46
Podium	Rht24b+Rht-D1b	75.4	34.73	35.87	41.45	57.73	10	21.31	2.14
Pokal	Rht24b	100.11	32.07	25.86	40.1	59.36	9.82	20.18	2.06
Ponticus	Rht24b+Rht-D1b	83.5	38.12	60.11	42.71	55.48	11.1	22.01	2
Porthus	Rht24b	92.73	28.07	14.27	40.4	58.38	10.19	21.82	2.14
Potenzial	Rht24b+Rht-D1b	87.73	36.24	58.27	44	53.22	11.58	22.9	2
Previa	NoRht	103.67	30.75	62.55	42.91	56.29	11.39	22.35	1.97
Primus	Rht24b+Rht-D1b	86.38	39.1	46.64	44.71	52.58	9.65	23.09	2.4
Prinz	Rht24b+Rht-D1b	77.53	36.53	84.84	46.06	49.65	9.73	21.02	2.16
Privileg	Rht-D1b	97.56	37.63	51.47	44.54	52.26	10.66	22.88	2.15
Produzent	Rht24b+Rht-D1b	87.81	38.83	66.54	44.98	51.99	11.2	23.4	2.1
Profilus	Rht24b+Rht-D1b	81.15	30.45	50.52	41.8	55.96	9.94	22.82	2.3
Promentin	Rht24b	88.58	24.74	38.71	40.81	59.53	10.27	21.73	2.13
Qualibo	Rht24b	95.8	39.51	69.57	43.21	55.3	10.8	23.77	2.21
Qualitas	NoRht	121.3	26.09	47.6	45.46	48.94	10.76	24.58	2.29
Quebon	Rht24b+Rht-D1b	84.54	50.53	85.62	41.43	57.29	10.76	23.37	2.18
Rainer	Rht24b	86.28	33.92	32.88	41.08	59.12	9.58	20.7	2.16
Rebell	Rht24b	95	36.25	35.05	42.81	52.47	9.5	20.75	2.19
Redford	Rht24b	92.62	47.16	68.39	44.86	51.79	10.35	22.26	2.15
Regina	NoRht	93.77	46.41	42.25	41.57	55.19	9	23.15	2.58
Reiher	Rht24b	97.52	24.6	26.6	41.4	56.72	11.18	20.86	1.89
Rektor	Rht24b	107.64	33.13	42.69	44.98	51.83	11.19	25.39	2.27
RGT_Aktion	Rht24b+Rht-D1b	84.29	39.09	51.6	44.32	51.49	9.74	20.58	2.11
RGT_Depot	Rht24b+Rht-D1b	84.9	39.29	92.42	45.03	51.65	10.81	24.18	2.24
RGT_Reform	Rht24b+Rht-D1b	85.57	34.11	57.24	43.72	52.95	10.2	21.96	2.17
RGT_Riff	Rht24b+Rht-D1b	85.3	39.47	50.65	42.63	53.06	9.61	21.05	2.19
Rialto	Rht-D1b	82.36	53.4	90.77	41.73	57.82	11.04	23.35	2.12
Riband	Rht24b+Rht-D1b	78.53	59.94	64.58	42.79	52.28	10.22	20.05	1.96
Rinaldo	NoRht	97.65	34.77	43.81	40.92	57.23	10.07	20.78	2.08
Ritmo	Rht24b+Rht-D1b	85.55	59.83	85.04	45.22	50.59	9.43	20.95	2.23
Rivoli	Rht24b	82.48	55.86	69.11	41.62	56.18	9.48	19.5	2.07
Rosario	Rht24b+Rht-D1b	79.19	47.27	98.4	43.78	52.49	10.58	20.81	1.97
Roxana	NoRht	89.43	53.01	91.77	41.03	58.17	9.67	22.54	2.34
Rubens	Rht24b+Rht-D1b	87.89	55.14	54.42	40.11	59.65	10.85	21.92	2.02
Rumor	Rht24b	93.28	31.02	25.77	40.56	59.54	10.08	20.28	2.02
Sailor	Rht24b	94.62	33.65	47.62	42.64	54.35	10.41	23.15	2.23
Sankara	Rht24b+Rht-D1b	76.11	54.17	82.64	41.53	57.57	10.02	23.99	2.39
Sardona	NoRht	99.62	30.48	24.82	43.84	51.06	11.16	21.73	1.96
Saturn	Rht24b	96.55	31.64	74.44	44.94	52.27	10.25	21.61	2.12
Savannah	Rht24b+Rht-D1b	80.95	49.08	66.47	44.48	51.18	10.47	20.41	1.95
Schamane	Rht-D1b	89.9	51.68	71.52	42.15	54.46	9.7	21.25	2.2
Scipion	Rht24b+Rht-D1b	74.46	36.34	33.77	40.44	59.77	9.36	22.09	2.37
Senat	Rht24b+Rht-D1b	78.26	49.05	84.34	46.15	49.11	9.75	19.79	2.03
Sentry	Rht-D1b	87.77	53.76	81.84	45.04	50.39	10.95	20.84	1.91
Severin	Rht24b	97.52	28.01	65.74	46.68	48.06	9.5	22.86	2.41
Sheriff	Rht24b+Rht-D1b	86.96	37.21	53.01	43.59	54.27	10.16	23.55	2.32
Skagen	Rht24b+Rht-D1b	90.87	35.03	78.18	46.44	49.2	11.3	23.03	2.04
Skater	NoRht	94.81	47.13	60.75	41.71	56.04	10.17	21.72	2.14
Smaragd	Rht24b+Rht-D1b	88.24	46.63	89.09	44.29	52.29	10.68	21.29	2
Sobi	Rht24b	88.85	38.13	57.58	42.25	55.17	8.75	19.84	2.28
Sokrates	Rht24b	95.53	24.18	32.42	43.56	53.38	10.56	21.43	2.05
Solist	Rht24b+Rht-D1b	82.9	47.51	90.89	45.62	51.45	9.01	21.69	2.41
Solitaer	Rht24b	99.21	19.09	25.52	46.53	48.45	11.05	25.28	2.29
Solstice	Rht24b+Rht-D1b	80.81	50.73	85.44	42.39	55.73	10.2	21.54	2.12
Sophytra	Rht24b+Rht-D1b	85.4	37.54	82.32	44.53	54.25	10.96	24.8	2.27
Spontan	Rht24b	89.52	21.42	19.37	42.02	58.38	11.67	24.85	2.14
Sportsman	Rht-D1b	81.33	56.62	91.87	46.05	49.49	11.53	21.54	1.87
Stuart	Rht24b	90.91	44.32	63.81	45.6	49.27	8.68	24.63	2.84
SW_Maxi	NoRht	92.06	25.16	14.76	42.42	54.43	10.76	21.57	2.01
SW_Topper	Rht24b	85.8	60.68	84.13	42.22	56.27	9.78	20.49	2.11
Tabasco	Rht24b+Rht-D1b	83.02	45.69	81.64	46.07	50.05	9.95	23.52	2.37
Tabor	NoRht	96.01	34.54	37.72	44.14	50.16	10.77	24	2.23
Tambor	Rht-D1b	94.98	31.09	47.2	44.77	51.32	10.83	23.08	2.14
Taras	Rht-D1b	99.91	35.72	53.9	44.74	52.47	10.9	22.76	2.09
Taurus	Rht24b	98.63	42.91	86.21	45	51.64	9.98	24.04	2.41
Tengri	NoRht	111.88	33.11	22.65	42.19	55.2	10.68	22.16	2.09
Tenor	NoRht	108.65	24.63	29.8	41.38	57.23	9.69	23.12	2.39
Terrier	Rht24b	94.64	36.68	71.81	44.96	52.38	11.11	22.33	2.02
Tiger	NoRht	105.01	34.03	31.26	41.78	57.48	10.99	24.43	2.22
Tilliko	NoRht	110.61	25.32	28.58	45.4	50.65	10.91	22.85	2.11
Timber	Rht24b+Rht-D1b	72.09	67.41	92.85	41.88	56.77	9.32	19.33	2.08
Tommi	Rht-D1b	89.53	41.73	67.15	44.57	51.77	11.39	21.88	1.93
Topfit	NoRht	107.84	25.87	32.73	45.54	49.15	10.74	21.05	1.97
Toras	Rht24b+Rht-D1b	89.46	27.66	48.82	43.71	52.72	10.71	21.69	2.04
Toronto	NoRht	89.28	29.27	70.25	44.35	52.58	11.1	22.84	2.07
Tower	Rht24b	93.55	35.38	49.82	43.57	52.81	9.45	22.05	2.34
Transit	Rht24b	91.23	35.75	54.84	42.65	54.57	8.27	19.59	2.37
Travix	Rht24b+Rht-D1b	82.1	48.66	89.91	44.12	53.42	11.06	24.64	2.23
Trebelir	Rht-D1b	103.5	33.35	62.74	44.69	50.4	11.5	22.97	2.02
Tuareg	Rht24b+Rht-D1b	86.42	45.92	87.59	45.44	50.23	10.38	23.23	2.25
Tukan	Rht24b+Rht-D1b	81.13	46.23	63.84	41.51	56.2	10.5	21.38	2.04
Ural	Rht24b	88.98	37.47	44.13	41.62	55.39	9.7	22.52	2.32
Urban	Rht24b	92.62	39.62	76.36	41.08	59.29	10.13	20.95	2.09
Vergas	NoRht	98.99	22.62	30.21	44.15	54.04	10.49	22.88	2.18
Viki	Rht24b	95.11	13.66	28.15	43.79	53.07	10.41	22.17	2.14
Viscount	Rht24b+Rht-D1b	76.67	57.7	76.62	45.28	51.62	9.02	20.15	2.25
Vitus	Rht24b	103.21	15.16	28.64	45.6	50.89	10.12	22.64	2.25
Vivant	Rht24b+Rht-D1b	84.52	59.24	77.01	44.57	50.92	10.33	21.03	2.03
Wembley	Rht-D1b	89.39	55.35	91.15	42.78	55.38	10.28	23.87	2.33
Wenga	NoRht	105.71	36.92	56.08	45.44	52.22	11.93	24.98	2.11
Wilhelm_SZS	NoRht	113.22	19.63	46.65	46.03	50.01	12.74	23.27	1.84
Winnetou	Rht24b	94.34	48.45	93.75	43.29	54.93	10	24	2.42
Wiwa	NoRht	105.29	17.41	24.3	44.35	53.37	13.49	23.43	1.75
Wizard	Rht-D1b	79.57	59.47	89.7	44.98	49.8	11.49	21.36	1.87
Wodan	Rht24b	112.28	24.42	52.3	46.61	48.25	9.78	23.13	2.36
WPB_Calgary	Rht24b+Rht-D1b	82.9	39.3	51.16	42.49	56.58	10.38	21.17	2.05
WPB_Durand	Rht24b+Rht-D1b	89.51	29.28	49.55	43.41	54.19	12.3	22.26	1.82
Xenos	NoRht	98.75	26.15	15.28	40.36	60.11	10.5	21.77	2.08
Xerxes	NoRht	99.62	32.75	55.79	43.21	55.25	12.37	22.94	1.87
Zawisza	Rht24b	98.13	40.79	39.72	45.38	51.48	11.15	22.96	2.07
Zebedee	Rht24b+Rht-D1b	74.66	47.6	68.39	44.19	52.58	11.4	25.19	2.21
Zemon	Rht24b	89.62	40.94	58.31	40.13	58.44	8.96	19.6	2.18
Zentos	Rht24b	105.54	32.52	42.9	44.84	50.6	10.21	22.46	2.2
Zobel	Rht-D1b	86.79	33.47	41.01	44.38	51.02	10.21	23.4	2.29

## Sheet: Table S6
Table S6: Sequences and physical positions of significant markers identified by the single trait genome-wide association study (ST-GWAS) on wheat reference genome RefSeq v.2.1
Trait	SNP_Name	Code	Chromosome	Sequence	Sequence_Start (bp)	Sequence_End (bp)	Percentage_Identity	Expected_threshold	Source/Array
PH, FHB, AR	TG0011a	rs20873	4D	CGCCCTCCGGCTGCAGCATGAACGGCTCCAGGTCCGCGAGCGTGGCGGCG[G/T]CGAGGCCGCGGTACTGGAAGTCGACGCGGATGGTGTGCGCGAACTGGGCG	19190932	19190832	98	2e-41	135K & 35K Axiom
PH	BS00022120_51	rs10110	6A	gctgcgctgcgaggtgtttgtaggattgcgtgcgtaggcgagctttcgaa[A/G]CTTGGGCACCATGGCCACCGGGATGGCACCAGCTCCGCTCTCGCACGTCA	398611941	398611852	99	2e-36	90K Infinium
PH	BS00071183_51	rs11421	3B	AGCTCGCTCCTGATATGATTCCGTCTACTGTTGCTAGCAGAGCAGACATG[A/G]TAGACTTGCCGCATTTTTTCAAGTCAAGTTTCGCTTAGATCTCCCTTGTT	850786511	850786411	99	1e-42	90K Infinium
PH	Excalibur_c34913_743	rs13233	2A	AGTGCCTCAAGGAGTGGAACGGCGAGCCCCTGCCTCTCTGCTGAACAGAG[T/C]ATCAAGAAATGGAAGAGTAGCGTGCTYCAGATTTCAGAAGCCTGCAGTGC	628214562	628214462	99	9e-42	90K Infinium
PH	Excalibur_rep_c115510_314	rs13973	5B	gccgccaaatacgcagaataagcacatcaccaggaatggcaggaaagtta[T/C]AGAAGCTGAAGCCGTCAGGATTAGAACCCCTACGCATACAGATGCTATGC	21762471	21762405	93	4e-24	90K Infinium
PH	TA002772-0920	rs19377	5B	TGCTGGTGTTACTGGCAGACCCAATGTTGATTGGTGTGAGTCTCACAAGCCAGACACCATACGTACCAATGTTGTGGGCACCTTGACTCTAGCTGATGTTTGTCGGGAGCATGGGTTATTGGTGATAAACTATGCCACTGGGTGCATATTTGAATATGATGCAAATCATCCTGAAGGGTCAGGCATCGGCTTCAAAGAAGAGGATAAACCAAACTTCACTGGTTCATTCTACTCAAAGACTAAGGCAATGGTTGAGGAACTGTTGAACGAGTACGAGAATGTCTGCACTCTGCGAGTCCGGATGCCAATATCGTCTGACCTCAACAACCCCCGAAACTTCATCACAAAGATTAGCCGTTACGACAAGGTGGTAAACATCCCANACAGCATGACTGTGTT…	21974055	21973596	93	2e-26	SGS 12k Infinium
PH	wsnp_Ex_rep_c102478_87635370	rs23089	3A	TTGATCTCATAGAAGATGTAACAGCTCAGTTGCCTCCCAGCAAGGTGCCCCGTCTTCACTGTTTGGTGTGGCGAAAGTTATCATCTGTTGATTTTCTAGC[A/C]AAGTGTCCTGCTGTTGAGCCTTCACCAAGTCTCCTAAAAGGCATCCGGCAATCTTTGGTCTCACATCTCACTCTGGTATTAGGGAAAGATGACCTGGCAG	63459955	63459872	100	3e-35	90K Infinium
PH	AX-95205468	rs8777	5B	GTGCTTTTGCTGGAGCTGGTGACCGGAAAGCGGCC[C/T]ACGGATTCTTGCTTCCTCAACAAGGGCCTCAACAT	6422425	6422355	99	2e-26	135K & 35K Axiom
FHB, AR	AX-94862277	rs7788	2A	GGGACATTGCCGGTTCTGAACGCAAAGGTTGTTGA[A/G]TGTGCTGTGAAGCTAGGCCTCGCTCTCAACTGTGA	419174497	419174427	99	2e-26	135K & 35K Axiom
FHB	BS00093036_51	rs11875	6A	CTGCTTAAGAACTGCTATGACGCGCTGCCGGCGCACGGCAAGGTGATGCT[T/C]GTGGAGTCCATCCTGCCGGTGAACCCGGAAGCCACGCCTGAGGCGCAAGG	2725486	2725386	99	2e-42	90K Infinium
FHB	Excalibur_c31042_178	rs13165	2B	GTTGCTGCTGCGGGGTGTGATCCACATCTCCAAAGAGCAAACAACAAGTC[A/G]ATTCATCTTCAACCTTTCGCCAGGTTCGTCATCTCCCTTAATTTCGTTTA	19466300	19466200	98	7e-42	90K Infinium
FHB	AX-111488229	rs1410	4A	TNGGAGGCTTGCACCAGCTGCTCAGCGTAGCAGGCTATTTAGTGAAGAGT[A/G]GGAGTGTAGCCTGTGGGAAGTTGTTTGCTCTATGAACTGCTTGATGTATG	11717506	11717408	99	6e-42	SGS 135k Axiom
FHB	IACX1098	rs14988	2B	CGGCGTCCCGGCGGACTCGGTGATGAAGAAGACCAAGGCGGTGGAGGACAACTGGGTGCC[A/G]GTGTGGGGGGAGGAGTTCTCGTTCGACCTGACGGTGCCGGAGCTGGCGCTGCTGCGGGTG	65859311	65859191	99	1e-53	90K Infinium
FHB	RAC875_c17720_436	rs17561	2B	CACAGTCGACGTCGCTAGACTTGCAGAAAGCGGTGAGGCCTCCACCGGTA[T/C]GCCTGCTCCTGTGCCGGCTCGACGGAGGAGGAGGCCTTGGGCGTGCTTCG	54188102	54188002	99	5e-43	90K Infinium
FHB	AX-158558712	rs3647	5A	GNTTTGCCCCGTTGAATATTTACACGAGCAATTGAACATTTCAATCATTT[A/G]TACACTCCACTATTAATCAGCGCCTGAAAATTCCGCAGGAGCTTGCGCAT	521418022	521417924	99	1e-41	SGS 135k Axiom
FHB	AX-158588741	rs4867	6B	CTGTTCTGAATTGTTTTTTTTTTCTGTTGAGAGAATTCAAGAAGGGGTCT[A/G]AGAACAGTGCACAAGCAGCTGTTCTGAAAAGGATGGTGGACCATGGAGNG	695722122	695722024	99	1e-41	SGS 135k Axiom
FHB	AX-158601365	rs5192	7B	TGTTAACTAGCGATATGTGAGCACAATATGTATTTCTCCCTTGAGGACAG[A/G]TTTATCACTCTAGTTTCACTGACGATGATGGGATCACAAAAGCCTGTGNG	661183598	661183500	99	2e-41	SGS 135k Axiom
FHB	AX-95207913	rs8786	4A	ACCGCCGAGAAGCTTGTCGTGCATGATATGGACTC[A/G]TCGTACAACCATATATACACAGATGATGACTTGGT	748345578	748345508	99	2e-26	135K & 35K Axiom
AR	BS00030991_51	rs10472	5A	TCGTATAGCAGAGCCCCCCTTTTAATTGCAAGGAGGATGTCACCACCATA[A/G]CCGTGTTTACTTTGAATAATCTGGGTCTCGTATCCACTTGTTGGCTAGGC	21201810	21201710	99	1e-42	90K Infinium
AR	RAC875_c2359_652	rs17724	7A	CGTGCAGTCTACAAAGACGCCACAGAGCTCGTCGGAATTGATGGACCAAA[A/G]GATGAACTTGTCAAGTGGCTGAATGAGAAAGAGGGCCAATCACTGAAATC	694666883	694666783	97	3e-40	90K Infinium
AR	RAC875_c5965_1153	rs18356	7A	CTTGTTAGAGAAGTTGTTTGTTGCATCCTGGAGCTCCCTGTAAGTGAACC[A/G]CACTGGTGCTCCAGATATTGTCTGCAGATATCCATCGTCCTCCGATGAAC	207681374	207681274	96	2e-38	90K Infinium
AR	TA006231-0789	rs19553	7A	CCAGTTCCTTGCCAGTTCATAACAATTGGGGATGGTTCAAAGAATCCTAACTATGACGACATTATTAGTCGGATTGCCACCAATGCCCTTGATGCAGCTTTAGGTGACTTTGCTATTGTGAGAAATAGAACGAAGATTGCAGAATTCACACAGCCTTATATCGAAGCAGGGCTTGTGATAGTAGCGCCAGTGAGAAAAGCAAATTCAAATGCCTGGGCTTTCTTTAAACCTTTCACATTAGAGATGTGGTGTGTAACAGGCACTCTTTTCATTTTTGTGGGAGTGGTTGTTTGGATTCTTGAACATCGAACTAATGAGGAGTTTCGAGGCTCTCCACGACGACAAATCCTGACAATATTTTGGTTCAGTTTCTCAACGATGTTCTTTGCACACAGGGAG…	654736037	654735758	99	1e-136	SGS 12k Infinium
AR	AX-158558364	rs3629	4A	TNTGAGGAGGAGCGCATAGTGATAGGTGATCCTTCGACCCAAATGGTTTC[A/G]GGTAGTTGTGGAATGTTTAATAGAACATGGATATTGTGCGGGCATGGTCT	712251178	712251080	99	6e-42	SGS 135k Axiom
AR	AX-94905626	rs7921	3A	ATAGAACAGCGTTTACATTATATAGAACCGCCTGA[A/T]AAAGTGCTTGGGTACTCCTGTGGGCTAATTAGCCT	700862813	700862743	99	2e-26	135K & 35K Axiom
AR	AX-95205191	rs8776	3A	CAGCCTCCTCGTTGGGAACAAACCTCCGCCTTACT[A/G]AGAACATGAGCAAGTGAGAGCTTTCGTTTTACTAT	521918036	521917966	99	1e-26	135K & 35K Axiom
